# Supplementary material for: Infrared-sensing snakes select ambush orientation based on thermal backgrounds
Source: Sci Rep. 2019 Mar 8;9:3950. doi: 10.1038/s41598-019-40466-0 (PMC6408448; doi:10.1038/s41598-019-40466-0)
Supplement: Supplementary file 3 — Dataset 1 [file 41598_2019_40466_MOESM3_ESM.csv]

	1	2	3	4	5	6	7	8	9	10	11	12	13	14	15	16	17	18	19	20	21	22	23	24	25	26	27	28	29	30	31	32	33	34	35	1.1	2.1	3.1	4.1	5.1	6.1	7.1	8.1	9.1	10.1	11.1	12.1	13.1	14.1
trial07	239.47	232.5	227.49	227.82	233.4	230.84	206.63	176.03	177.26	203.72	223.61	222.36	225.85	230.01	227	214.76	192.37	184.71	186.15	197.95	192.84	193.15	191.13	190.7	182.08	164.12	139.53	112.55	94.318	79.806	72.136	68.942	68.339	70.117	73.773	78.193	79.807	78.185	76.313	74.933	74.707	74.9	74.49	75.184	78.081	79.949	81.969	84.125	85.906
trial08	299.11	265.25	248.67	245.81	245.41	242.63	228.98	221.76	230.97	246.23	254.75	272.55	292.41	311.92	328.1	324.33	274.51	244.72	239.34	273.32	258.37	212.65	171.03	171.97	149.86	127.03	93.02	75.308	97.568	126.32	141.98	147.84	139.28	123.14	126.8	167.31	167.41	148.75	123.42	122.48	116.12	144.62	177.08	205.95	215.21	206.17	177.79	157.22	146.92
trial09	378.99	387.69	343.67	299.4	248.92	264.08	298.5	309.39	299.84	296.37	293.21	274.48	226.48	205.33	229.01	248.46	234.87	212.96	204.25	218.05	234.99	217.9	185.2	164.98	173.54	181.48	177.63	180.93	183.6	173.95	160.56	158.06	157.29	152.51	158.74	194.21	227.66	250.11	257.43	249.71	242.17	243.47	264.48	277.85	276.55	265.84	253.17	256.93	267.75
trial100	33.584	30.296	41.982	57.137	69.82	62.714	47.349	31.23	34.292	48.172	62.6	65.441	65.215	65.562	70.776	73.082	75.29	70.118	65.372	61.602	48.919	40.662	42.056	53.833	56.251	55.771	60.652	71.182	79.026	77.77	67.148	49.839	35.675	25.59	19.045	22.163	23.858	31.791	43.648	46.22	47.087	50.936	55.396	58.832	51.836	47.2	51.37	67.957	73.254
trial101	87.825	84.586	77.355	66.369	60.813	66.352	60.695	60.79	53.037	68.808	116.5	160.38	195.75	208.76	210.7	193.4	152.17	113.26	92.061	115.6	179.93	249	296.95	313.71	289.26	235.16	176.04	143.49	132.87	134.91	189.87	244.51	269.73	256.19	187.11	91.284	53.938	49.256	40.631	25.858	17.925	11.112	8.0743	12.434	48.687	85.369	105.3	89.546	84.32
trial102	80.459	74.841	74.72	72.643	51.949	41.282	50.234	68.504	90.772	113.32	136.04	155.01	153.57	133.71	88.256	81.465	85.953	77.666	73.302	64.505	64.415	77.572	103.35	126.41	108.56	99.619	102.98	115.18	103.08	87.147	71.758	73.104	82.655	93.464	90.63	88.34	88.19	84.612	76.293	60.154	47.836	45.471	45.359	50.719	60.034	62.909	59.276	54.73	44.574
trial103	-63.235	-58.565	-59.159	-58.759	-54.038	-49.77	-43.404	-40.918	-36.744	-32.647	-27.624	-19.874	-15.11	-9.9318	-8.3225	-8.4911	-8.8895	-3.3069	3.7971	9.0642	13.017	20.183	34.277	47.436	52.314	54.173	40.395	23.018	18.358	20.677	33.431	49.026	66.569	74.093	63.35	30.538	15.381	12.663	15.895	23.01	30.859	34.326	33.476	27.894	27.582	34.246	44.242	37.692	27.583
trial104	62.756	69.104	74.33	70.41	59.853	56.888	57.079	62.198	67.403	77.041	87.706	94.347	101.63	99.141	91.178	72.496	57.044	60.306	68.249	67.905	59.543	54.937	55.03	60.522	67.141	71.636	74.116	72.81	66.881	57.666	47.327	42.871	39.364	26.868	11.417	0.18914	-7.9032	-11.316	-11.545	-10.533	5.0389	33.498	49.98	46.975	39.104	36.979	39.549	44.048	40.408
trial105	52.487	59.826	62.374	51.037	46.941	44.611	52.537	60.414	61.843	57.749	39.542	20.035	10.856	11.909	21.37	32.015	45.167	55.206	66.358	71.692	68.014	60.46	56.459	59.005	60.507	54.713	44.525	34.892	31.689	38.381	50.134	50.187	43.401	39.852	40.219	42.36	44.873	47.122	49.397	52.812	51.9	53.558	56.369	59.253	53.822	46.792	41.653	43.462	45.534
trial106	49.284	47.864	36.127	34.545	39.838	52.93	63.71	78.686	88.946	86.226	72.316	59.436	56.016	55.186	54.793	52.494	49.612	52.657	59.394	61.734	59.846	59.901	65.708	70.897	69.79	62.709	51.222	40.113	27.525	21.898	28.921	33.747	33.52	32.751	31.978	41.448	47.933	46.218	38.671	37.649	42.297	45.334	42.79	49.801	62.581	70.385	68.631	67.186	64.438
trial107	-1.0086	-2.4318	-0.21036	-1.713	-9.7446	-19.004	-22.122	-20.548	-21.715	-26.832	-33.119	-34.366	-34.312	-33.157	-33.717	-35.308	-35.919	-35.963	-30.506	-23.536	-18.659	-17.389	-13.463	-10.224	-8.4504	-8.0029	-10.971	-9.9577	-11.284	-8.2007	-6.5993	-3.2163	-4.7104	-11.069	-19.096	-16.086	-9.2456	-2.5354	0.028778	1.9758	5.4121	5.1204	3.4374	1.1587	0.42299	-1.3362	-2.6421	-2.3868	-1.2737
trial108	27.324	30.18	29.497	30.172	27.333	24.886	25.048	25.154	22.886	20.823	20.893	17.722	12.356	13.239	17.364	20.588	19.979	22.142	23.684	24.396	20.422	17.972	19.655	18.72	17.471	17.016	17.509	17.838	18.011	18.073	13.903	12.617	13.749	19.429	26.409	31.416	29.615	31.535	42.145	49.634	51.014	51.518	49.633	43.739	35.691	28.204	26.317	29.283	31.412
trial109	20.557	22.021	24.892	22.792	21.343	19.915	15.59	14.926	17.416	18.651	17.845	19.633	26.212	35.888	37.595	38.489	42.971	50.218	59.679	59.845	54.555	45.017	26.193	19.719	11.14	7.6289	12.062	23.675	30.592	26.38	22.122	20.561	20.738	21.365	18.147	9.5712	10.936	13.476	14.287	15.879	16.068	18.147	21.639	22.199	21.127	20.731	20.23	17.837	14.059
trial10	170.18	206.86	245.85	266.05	285.21	285.21	272.43	266.43	264.32	281.76	288.19	285.41	274.49	260.14	248.94	251.71	256.2	278.44	271.49	255.15	234.71	219.66	197.37	169.97	152.75	146.3	142.65	140.27	134.74	129.31	127.79	127.96	130.82	130.48	127.72	120.99	124.41	141.72	172.32	211.21	264.77	309.61	308.98	290.27	264.76	248.13	236.69	237.75	254.72
trial110	50.997	48.502	46.027	51.172	58.953	62.671	55.729	46.756	34.506	21.741	15.972	13.474	12.376	17.935	29.068	40.052	43.605	39.134	37.044	49.169	72.102	66.394	47.323	41.809	43	43.985	36.897	32.104	29.238	26.482	21.798	20.166	20.916	18.974	19.326	30.874	36.577	42.877	47.374	42.882	36.924	34.25	42.073	43.607	41.101	36.208	31.662	27.34	28.666
trial111	-17.026	-17.878	-13.319	-8.3993	-4.1957	-5.9179	-13.222	-22.982	-36.526	-45.666	-48.088	-46.759	-46.571	-48.571	-51.995	-55.786	-59.051	-57.951	-55.319	-51.665	-47.525	-37.134	-28.188	-20.141	-22.279	-24.595	-20.899	-18.909	-20.726	-24.719	-31.127	-33.268	-37.998	-39.231	-35.825	-13.673	-8.5623	-9.2503	-10.915	-14.726	-19.977	-26.225	-31.656	-32.636	-30.423	-31.028	-31.629	-32.399	-30.914
trial112	-9.5822	-6.8234	-7.9133	-10.525	-11.948	-14.388	-15.622	-13.061	-7.6732	-1.9005	1.7592	4.2765	1.8931	-1.1031	0.17446	0.8711	1.5772	3.8532	5.8436	5.2796	5.2064	5.0314	2.461	-4.9471	-7.6198	-3.5901	0.18734	-1.0912	-2.6726	-3.5598	-0.54452	2.7738	4.6988	5.8739	3.0753	-6.0258	-8.2877	-8.7374	-7.0972	-4.905	-4.7829	-5.0705	-8.2423	-13.085	-16.586	-18.108	-17.693	-16.163	-14.328
trial113	-0.67264	-3.4634	-7.4965	-8.8976	-4.4218	2.2342	4.0797	5.0512	5.9163	7.5693	10.526	11.733	12.024	15.184	16.799	16.216	16.604	15.941	13.802	12.519	12.935	12.41	11.052	12.614	15.492	16.74	14.393	7.3807	4.2508	4.757	8.2417	3.4101	-0.55053	-3.6502	-5.363	6.7721	12.703	13.769	13.57	9.8375	4.8959	1.9315	6.1136	12.086	16.352	19.369	19.085	14.936	11.006
trial114	10.62	8.9	5.403	0.90273	0.0097482	1.634	1.6265	3.6338	8.2442	10.988	12.063	9.4417	3.2867	-1.259	-2.2039	-0.45094	1.3266	3.5038	5.7759	8.1689	15.987	27.322	27.906	27.551	26.872	31.219	36.95	40.606	38.522	37.195	37.565	39.127	39.043	35.84	36.712	33.887	38.294	41.682	37.708	28.072	23.047	23.218	22.218	23.992	25.821	24.998	20.97	21.261	25.971
trial115	24.455	29.371	27.862	23.924	25.154	29.427	27.922	25.238	20.475	17.88	16.842	14.904	16.916	18.915	22.678	24.284	22.385	20.501	16.963	14.755	13.165	10.456	9.7432	11.737	16.476	19.264	18.57	19.062	19.988	23.282	26.544	24.988	21.918	25.099	28.429	33.242	31.068	31.508	29.017	26.829	23.595	21.168	21.07	24.032	26.642	23.252	20.6	15.433	13.763
trial116	-79.756	-69.837	-66.184	-73.012	-75.162	-76.445	-75.228	-58.944	-45.954	-41.166	-32.003	-20.972	-11.429	-8.4177	-12.168	-14.589	-11.505	-5.3356	0.44795	1.1504	1.5407	2.373	2.8214	-4.0073	-9.5883	-7.494	-4.1448	9.6727	11.9	-4.2796	-34.56	-63.465	-78.664	-78.735	-81.127	-75.556	-74.439	-73.928	-73.286	-72.082	-66.362	-61.456	-60.706	-60.841	-61.047	-65.328	-69.875	-75.864	-76.702
trial117	-87.172	-85.657	-84.362	-83.121	-86.658	-91.452	-90.845	-84.815	-83.24	-84.929	-87.742	-89.465	-88.119	-86.027	-84.368	-85.176	-85.7	-84.65	-84.742	-85.887	-88.85	-91.445	-87.56	-87.145	-81.756	-78.723	-80.034	-79.843	-78.565	-80.025	-73.374	-65.939	-58.846	-55.548	-51.028	-40.13	-37.025	-37.666	-45.856	-52.558	-58.24	-60.297	-61.717	-65.616	-70.835	-76.307	-79.797	-82.823	-85.711
trial118	-22.143	-22.465	-19.98	-15.786	-12.613	-12.324	-14.521	-17.768	-20.394	-21.633	-21.89	-24.255	-26.093	-27.398	-26.443	-23.789	-22.944	-20.981	-20.476	-21.289	-22.823	-24.299	-23.649	-22.784	-23.305	-24.71	-26.001	-25.777	-25.095	-23.748	-23.575	-24.606	-24.484	-24.494	-21.818	-15.638	-15.381	-15.816	-16.205	-15.268	-17.399	-17.016	-17.476	-18.031	-17.507	-18.166	-16.8	-15.778	-15.334
trial11	209.99	143.4	103.85	82.962	82.536	87.52	105.22	115.64	136.65	180.69	234.55	291.52	279	241.23	191.8	174.68	180.79	178.78	170.03	158.2	154.5	157.37	160.95	161.8	153.55	156.98	171.8	188.05	201.42	212.54	223.76	228.37	221.42	214.56	197.66	160.46	154.03	160.55	163.1	179.14	202.45	225.92	243.14	258.82	258.7	248.58	237.38	226.22	228.45
trial120	-57.83	-57.787	-60.173	-58.475	-59.709	-60.381	-59.197	-60.326	-59.578	-58.475	-56.286	-57.017	-58.017	-57.261	-54.44	-51.906	-52.168	-53.549	-55.85	-57.881	-59.587	-60.636	-58.89	-53.776	-50.008	-54.059	-57.553	-54.895	-50.988	-49.764	-48.71	-48.85	-46.512	-44.298	-44.179	-45.75	-48.588	-49.892	-50.104	-49.831	-52.435	-52.256	-49.129	-45.28	-45.836	-48.704	-52.077	-55.829	-60.924
trial121	-50.088	-48.892	-49.384	-51.613	-50.191	-48.475	-49.232	-49.345	-48.467	-49.417	-51.474	-53.502	-52.821	-48.448	-43.3	-40.993	-42.25	-42.912	-43.279	-41.719	-41.935	-42.186	-43.921	-48.678	-52.057	-55.055	-53.084	-54.026	-54.993	-55.047	-53.585	-52.639	-51.475	-47.211	-35.269	-14.892	-13.967	-16.153	-18.195	-26.826	-36.825	-47.206	-50.498	-48.636	-39.354	-20.092	-0.10683	11.326	15.806
trial122	8.0761	8.6332	8.0404	4.8266	1.2265	0.67555	-2.4619	-6.3349	-13.01	-18.273	-21.182	-20.737	-18.761	-20.569	-20.356	-22.775	-25.758	-28.603	-29.96	-32.153	-33.924	-35.291	-35.131	-33.342	-33.8	-34.731	-37.306	-38.057	-39.785	-39.455	-37.625	-33.689	-33.679	-34.33	-34.17	-28.336	-28.083	-25.301	-26.541	-30.382	-33.129	-34.753	-32.465	-32.421	-33.013	-33.655	-33.92	-32.349	-28.409
trial123	-2.9461	-1.232	-10.724	-23.199	-31.776	-33.678	-32.203	-29.299	-28.551	-27.216	-26.597	-29.408	-29.72	-33.277	-34.541	-33.347	-31.949	-32.408	-34.185	-34.514	-33.507	-31.777	-31.499	-32.759	-34.353	-37.081	-38.419	-37.822	-37.88	-34.56	-31.546	-29.903	-30.348	-33.405	-33.188	-34.686	-36.354	-35.783	-34.206	-34.463	-36.505	-37.643	-37.358	-36.056	-33.065	-29.739	-25.187	-25.464	-28.957
trial124	-28.002	-27.309	-30.196	-33.624	-36.717	-36.979	-36.694	-36.992	-36.926	-36.16	-35.501	-37.176	-37.241	-33.766	-30.086	-25.152	-19.01	-12.748	-6.6271	-3.0793	-6.0767	-10.354	-12.442	-14.411	-18.106	-20.054	-20.432	-16.435	-15.66	-14.365	-12.165	-11.32	-11.464	-13.525	-12.827	-10.396	-8.8635	-7.3077	-7.827	-12.52	-19.195	-23.752	-23.157	-21.984	-21.499	-21.408	-23.425	-22.951	-21.52
trial125	-36.367	-40.961	-40.532	-37.878	-34.089	-31.801	-34.84	-37.501	-36.549	-32.732	-30.658	-30.657	-31.385	-33.866	-34.957	-37.489	-38.802	-38.833	-39.747	-42.196	-43.311	-42.16	-41.33	-41.153	-39.981	-38.493	-37.91	-38.917	-39.532	-40.288	-41.683	-43.096	-43.37	-42.479	-36.25	-20.143	-16.02	-16.893	-20.031	-25.904	-30.793	-33.058	-33.346	-34.17	-35.884	-38.095	-38.856	-38.506	-36.991
trial126	-26.811	-27.702	-30.75	-35.722	-39.745	-40.026	-39.943	-41.021	-42.495	-43.019	-42.792	-41.061	-37.54	-33.436	-31.124	-29.184	-29.892	-32.359	-33.127	-33.604	-34.105	-34.775	-33.918	-34.551	-34.638	-33.75	-33.724	-34.588	-39.136	-39.982	-37.584	-34.176	-35	-35.841	-37.137	-37.543	-36.15	-35.174	-35.579	-33.757	-30.555	-29.383	-30.27	-29.762	-29.387	-29.596	-31.372	-32.396	-33.027
trial127	-22.325	-24.999	-35.148	-43.784	-42.943	-40.362	-39.313	-38.133	-36.721	-35.478	-36.044	-40.503	-45.004	-45.596	-41.693	-38.028	-37.14	-38.039	-38.55	-38.458	-39.841	-40.57	-44.369	-45.205	-44.342	-42.586	-43.585	-43.644	-43.947	-43.745	-45.028	-44.807	-44.085	-43.29	-38.928	-30.322	-27.881	-28.475	-31.05	-33.142	-34.079	-34.629	-36.429	-38.406	-39.693	-40.517	-40.768	-43.092	-44.868
trial128	-31.306	-31.806	-32.163	-31.619	-30.535	-30.95	-31.802	-33.652	-34.458	-34.549	-34.919	-34.104	-30.313	-28.475	-29.57	-29.267	-30.917	-30.522	-30.404	-26.694	-24.825	-23.894	-26.09	-30.049	-34.601	-38.716	-42.4	-43.076	-37.676	-32.797	-29.919	-30.352	-31.447	-34.131	-34.329	-33.652	-33.55	-33.403	-33.207	-33.544	-32.687	-31.706	-30.36	-31.06	-33.893	-37.682	-39.615	-38.447	-37.44
trial129	-16.754	-15.393	-13.923	-12.397	-12.046	-13.784	-14.568	-15.76	-16.237	-15.467	-17.188	-20.055	-21.86	-22.433	-19.612	-19.013	-17.937	-16.033	-14.61	-14.766	-15.412	-15.465	-12.744	-10.675	-10.099	-11.634	-11.734	-10.134	-7.6082	-7.2835	-10.646	-14.44	-14.704	-9.8375	-2.0688	0.07232	-1.8165	-1.2327	5.7761	9.9539	10.133	8.5434	5.1449	3.5327	2.9174	2.3894	0.86137	-1.2623	-3.59
trial12	275.52	280.69	285.12	290.76	286.14	268.19	237.16	236.21	241.41	254.93	255.01	241.68	225.97	215.61	216.49	219.39	212.91	197.27	192.11	199.07	202.81	193.04	183.61	169.72	159.34	160.36	169.88	168.37	166.26	164.05	160	156.24	150.17	150.36	154.86	169.87	170.51	168.17	170.41	170.81	171.85	175.45	183.37	187.2	187.83	185.87	188.27	192.49	194.19
trial130	-52.933	-51.9	-51.922	-54.304	-57.141	-61.185	-65.651	-69.572	-67.436	-64.001	-61.142	-55.127	-55.734	-58.625	-58.84	-59.393	-56.544	-56.637	-64.126	-65.234	-63.886	-59.614	-62.389	-66.121	-69.04	-70.031	-70.665	-71.566	-71.845	-70.777	-69.936	-75.884	-82.594	-85.431	-78.323	-54.179	-47.842	-47.73	-52.778	-60.319	-65.677	-70.319	-75.529	-79.269	-79.937	-80.263	-83.967	-86.176	-85.907
trial131	-56.539	-56.809	-60.549	-65.63	-69.392	-73.08	-75.018	-78.062	-82.776	-87.184	-90.178	-89.751	-84.808	-79.226	-75.003	-72.222	-71.695	-69.404	-66.348	-66.49	-67.142	-69.728	-70.71	-70.67	-71.956	-71.526	-71.365	-71.126	-71.533	-75.649	-77.735	-74.344	-69.569	-66.776	-71.063	-76.64	-73.414	-69.64	-68.845	-70.13	-71.459	-67.207	-60.373	-50.028	-48.499	-50.229	-51.383	-52.238	-53.274
trial132	-73.99	-75.625	-79.093	-81.561	-79.77	-76.788	-75.55	-77.626	-79.649	-82.231	-84.258	-85.836	-86.486	-84.257	-81.55	-78.694	-76.53	-75.227	-75.674	-78.279	-79.443	-78.323	-76.165	-74.919	-74.533	-75.263	-74.413	-72.904	-72.373	-72.992	-72.781	-72.211	-71.509	-72.913	-72.377	-63.941	-60.862	-59.643	-58.781	-64.362	-71.046	-74.374	-72.943	-71.942	-71.203	-70.174	-69.762	-69	-68.794
trial133	-49.237	-40.443	-36.699	-37.107	-42.995	-48.467	-50.233	-47.767	-46.463	-44.144	-43.666	-42.292	-39.036	-36.441	-34.563	-34.258	-38.354	-46.122	-52.694	-55.009	-54.555	-55.306	-57.75	-60.517	-61.136	-58.303	-58.683	-60.225	-60.025	-60.441	-61.282	-61.655	-60.592	-59.776	-57.263	-56.514	-54.58	-53.403	-54.792	-54.65	-55.547	-56.845	-56.808	-55.958	-56.085	-55.939	-56.163	-57.541	-55.941
trial14	91.88	98.313	110.77	121.46	129.79	135.56	137.39	132.51	127.6	125.69	125.5	125.54	122.24	115.2	109.58	117.23	121.6	122.85	118.31	106.19	104.09	108.77	120.69	123.83	123.72	123.61	123.37	127.1	125.86	130.76	136.93	147.13	148.38	157.62	173.62	204.16	222.69	225.82	218.79	208.42	210.49	225.72	227.4	213.75	183.17	165.67	162.83	163.89	166.2
trial15	207.2	218.77	209.83	187.91	173.66	170.05	182.74	182.04	165.86	140.2	127.68	131.85	135.28	145.59	164.75	197.97	219.91	213.25	193.91	185.76	178.17	174.15	166.13	165.36	175.91	183.6	180.67	174.3	158.42	150	142.14	138.92	141.55	136.05	112.99	84.796	74.023	73.04	72.723	61.626	44.548	40.164	51.497	65.211	85.936	103.87	112.56	111.1	109.45
trial16	119.35	123.08	118.17	105.21	104.08	105.79	107.74	97.748	93.543	95.084	97.538	103.9	105.54	106.98	110.2	114.75	108.88	99.19	106.96	126.24	132.97	119.56	102.05	92.665	122.11	161.61	186.61	191.8	181.44	166.54	165.94	169.71	178.09	202.86	208.04	211.66	196.44	204.87	200.67	197.14	203.56	214.04	221.07	197.89	163.94	153.59	171.31	188.5	187.23
trial17	124.25	114.51	107.23	114.35	127.32	133.02	127.43	119.24	114.74	114.55	111.06	110.95	110.31	109.56	112.04	114.54	115.55	118.72	118.08	113.73	113.51	115	109.3	107.9	112.24	119.91	125.69	119.9	104.07	86.025	74.542	66.166	66.061	70.645	87.916	125.93	137.71	130.8	125.28	127.51	133.65	133.42	131.72	128.99	124.84	124.11	125.64	119.56	127.92
trial18	170.11	184.08	179.79	181.79	193.27	188.88	157.92	141.49	146.01	184.3	197.75	183.08	149.91	122.31	112.99	122.57	125.31	121.92	119.03	120.14	124.13	126.04	121.98	114.2	110.88	116.58	120.07	117.46	116.65	123.95	129.15	115.29	101.97	103	123.38	129.59	134	138.19	141.44	146.83	157.07	170.84	181.27	180.16	167.61	161.46	170.41	178.32	192.63
trial19	120.58	114.13	114.77	118.23	122.45	127.3	130.39	133.88	130.84	119.81	116.26	114.97	127.33	128.4	113.31	102.93	106.07	124.42	149.09	169	181.02	194.24	211.86	222.56	220.29	208.07	191.18	202.2	224.84	245.36	242.47	243.48	260.65	266.64	254.32	242.75	242.3	261.02	257.64	241.34	225.11	209.56	209.18	214.42	215.32	217.07	218.22	223.32	234.67
trial20	134.24	143.59	155.69	173	184.12	187.32	179.7	147.53	140.81	149.38	158.77	161.1	163.41	161.42	166.55	181.62	195.57	190.86	187.74	192.26	199.12	197.45	190.56	192.06	187.22	160.98	121.02	103.8	117.65	149.57	199.36	216.26	203.24	174.77	183.8	234.68	256.76	266.8	256.89	230.77	204.3	185.9	190.78	195.08	201.03	203.55	190.32	154.86	125.65
trial21	174.64	169.94	155.75	141.71	130.86	132.13	140.95	153.48	154.74	161.82	162.35	169.35	176.26	180.04	181.97	175.6	168.81	169.06	179.99	190.2	195.93	198.8	198.95	203.29	190.44	172.87	163.76	165.16	167.96	167.98	172.9	177.39	181.44	182.61	176.76	162.52	152.52	147.9	149.59	154.64	155.34	153.86	150.42	153.13	153.9	153.4	152.11	151.54	155.74
trial22	123.81	130.07	132.04	129.63	124.64	119.67	117.98	118.36	115.04	110.46	105.45	105.7	113.76	114.64	104.46	93.303	86.54	89.344	95.178	98.961	101.58	102.62	102.42	98.566	101.54	106.49	103.87	104.17	104.79	101.96	97.857	99.47	101.07	103.16	112.25	130.89	134.52	136.21	130.13	117.93	118.09	131.38	147.59	152.08	152.76	153.62	154.4	161.59	166.95
trial23	176.73	178.61	183.24	187.6	178.27	173.33	166.56	156.6	148.58	146.46	155.13	153.07	154.21	151.5	142.05	125.94	117.84	116.73	114.26	113.38	112.34	114.35	121.06	133.41	134.77	129.37	123.12	128.5	139.95	151.65	164.25	162.16	163.93	171.23	186.14	175.97	176.48	176	175.67	173.85	173.31	172.08	174.61	180.57	186.36	189.16	189.8	189.16	190.73
trial24	235.1	249.34	250.23	232.37	222.95	225.77	232.55	238.94	231.73	225.11	246.41	259.98	256.94	222.24	203.71	214	225.51	200.32	189.98	206.35	242.25	248.22	238.53	221.75	216.47	220.49	229.91	223.4	207.95	193.34	186.61	188.14	185.41	183.8	197.21	230.89	248.67	252.25	246.1	223.57	188.64	164.49	183.36	198.97	187.52	168.5	155.54	173.9	180.36
trial25	90.078	90.503	89.284	88.201	91.99	98.32	109.83	116.01	118.01	118.23	115.95	107.08	103.36	103.85	105.69	105.71	103.63	92.999	92.091	99.565	107.94	104.56	104.55	105.09	107.46	110.29	110.62	106.39	100.33	98.912	100.65	101.03	99.905	102.86	96.974	83.623	83.078	85.494	94.09	96.455	96.654	99.637	102.67	109.38	111.61	118.12	121.8	120.26	117.01
trial26	186.79	183.56	166.99	152.18	163.38	189.23	212.15	215.42	214.09	204.7	199.88	205.75	182.1	155.64	159.52	184.91	209.06	206.37	194.43	188.64	178.91	170.33	161.34	154.22	148.32	153.68	152.88	152.53	152.45	153.71	148.56	138.98	127.03	122.76	126.28	136.57	143.32	147.91	153.61	152.89	158.92	162.74	161.84	159.23	145.46	132.05	122.12	127.9	137.06
trial27	206.57	208.42	210.56	198.71	176.96	162.27	160.29	169.8	170.12	159.77	148.12	139.38	135.52	140.02	144.66	142.53	145.65	157.47	174.07	187.35	192.86	176.53	170.75	188.57	203.48	189.9	170.83	171.88	192.24	207.96	219.82	226.61	232.2	225.64	207.91	202.12	207.03	213.6	215.74	210.12	201.43	194.49	187.21	184.72	185.85	191.38	205.23	222.46	233.73
trial28	230.01	202.84	165.08	147.85	164.95	177.19	172.73	178.78	182.87	190.06	175.11	154.06	130.1	117.99	110.11	77.721	44.104	29.517	40.843	44.955	54.211	77.03	113.07	133.1	134.03	119.81	105.71	113.85	136.09	145.89	115.84	83.951	72.706	102.37	134.18	151.61	164.74	175.59	177.16	179.15	179.72	184.41	200.86	203.47	208.85	209.88	226.38	232.18	198.07
trial29	-6.9876	-6.9561	-7.5454	-2.9778	4.1043	10.679	7.1941	5.4005	-1.0646	-1.8082	-2.0714	-3.4135	-1.1184	12.346	31.403	42.684	54.129	61.143	57.894	46.279	30.981	13.664	7.4015	9.2341	16.954	22.059	19.793	23.245	19.521	22.609	21.885	34.276	47.257	57.567	66.324	83.176	92.78	100.14	108.07	110.46	98.806	81.907	71.096	67.943	78.212	82.388	74.858	70.231	74.821
trial30	141.14	143.28	146.99	154.36	162.36	149.52	144.03	151	162.48	177.65	188.27	190.29	173.7	153.01	145.35	147.78	151.84	164.06	174.64	174.17	170.5	176.89	184.92	189.79	180.65	164.29	162.36	168.24	181.13	170.8	136.56	99.382	79.16	89.681	113.05	111.68	85.251	95.843	149.14	191.45	216.35	243.68	245.52	272.16	276.16	276.76	275.85	258.83	245.05
trial31	146.57	139.34	119.53	106.62	110.28	118.21	127.91	132.7	134.4	127.54	119.05	112.74	124.42	143.46	149.71	134.24	122.69	121.38	117.49	114.08	114.34	109.72	103.71	96.11	92.041	95.847	100.89	105.81	105	105.45	108.92	108.87	111.61	116.33	120.28	120.2	123.07	126.11	119.57	109.84	105.74	107.1	100.72	102.06	111.36	118.55	124.32	124.85	127.24
trial32	113.4	99.505	89.581	85.946	93.928	102.87	112.16	127.74	139.81	139.08	117.76	99.553	84.637	78.135	82.155	80.487	68.432	56.916	52.764	56.948	57.123	53.687	52.597	51.202	48.309	43.523	45.849	53.818	61.735	59.929	55.547	56.006	64.656	67.252	84.848	109.91	105.92	102.04	112.06	146.99	167.05	189.68	198.22	182.11	145.64	95.122	53.311	35.209	46.301
trial33	89.933	100.44	119.87	139.2	157.39	170.17	178.26	161.29	156.1	170.76	183.96	165.1	142.79	126.38	132.11	139.21	141.74	136.58	135.41	141.3	145.66	138.76	113.92	92.37	85.659	82.796	80.107	91.682	105.59	108.5	95.681	72.999	62.391	72.991	113.58	167.63	189.46	198.59	198.49	184.79	164	151.78	161.55	166.8	171.76	169.77	148.56	148.91	138.76
trial34	116.65	102.6	86.647	69.57	60.546	49.759	43.272	40.996	47.356	55.104	70.475	90.207	114.71	121.67	122.87	121.46	122.74	124.99	119.82	108.13	91.893	82.501	89.91	109.38	120.48	125.06	127.29	129.32	125.78	117.7	111.12	107.42	107.82	104.47	96.876	90.282	93.779	101.7	106.74	107.46	100.58	100.65	105.25	110.68	105.21	101.15	97.157	100.46	105.9
trial35	98.629	100.88	100.46	94.358	87.36	79.805	68.369	50.926	42.07	39.972	47.543	71.105	90.983	101.61	102.65	99.294	95.519	88.284	84.667	89.706	98.724	104.01	107.76	106.13	100.04	88.854	80.392	87.584	96.65	108.68	113.49	119.59	117.42	115.25	109.55	107.93	109.6	110.09	106.74	103.53	95.388	98.589	106.52	111.03	111.28	112.26	112.4	107.58	98.164
trial36	233.94	189.86	136.8	117.46	145.2	174.16	202.28	206.42	181.11	152.93	167.49	198.71	210.94	199.16	191.56	186.32	188.66	170.18	169.41	178.15	183.13	161.63	144.56	127.65	119.51	111.6	105.3	101.51	99.304	104.62	118.49	128.24	117.55	115.59	124.22	154.89	160.6	156.47	162.23	177.04	186.79	185.13	180.36	158.94	140.36	145.41	162.23	180.18	189.3
trial37	191.65	213.11	225.65	225.88	233.2	248.41	265.45	282.4	272.87	271.45	265.3	266.98	256.24	242.62	217.1	191.27	169.63	184.95	220.29	227.52	228.74	232.73	228.17	203.5	196.66	213.28	253.29	286.4	304.2	293.68	287.5	281.82	289.97	273.65	237.09	208.75	211.84	231.71	227.48	186.84	148.61	128.34	148.65	177.45	192.89	190.1	180.63	191.45	202.9
trial38	167.19	162.89	146.52	136.34	129.6	126.12	150.34	203.58	271.35	299.11	293.81	307.84	348.92	415.22	433.63	396.07	348.37	305.75	310.85	303.32	283.19	267.17	244.14	252.2	250.46	237.93	228.17	195.3	149.03	128.94	137.18	153.31	169.57	191.95	205.02	218.74	216.66	207.49	206.35	213.36	221.6	216.79	206.58	185.26	163.43	160.94	166.43	177.72	187.05
trial39	78.533	71.728	48.699	25.754	15.633	24.913	37.411	42.614	41.214	41.778	51.774	64.918	79.029	91.913	97.105	99.06	106.99	116.31	128.45	127.99	126.76	125.65	124.9	117.84	104.21	83.198	80.018	84.83	90.923	92.51	83.211	84.076	94.868	98.953	108.21	120.44	122.03	122.23	118.94	106.38	93.118	76.527	65.698	60.964	58.931	50.296	39.925	34.6	34.722
trial40	80.569	83.659	89.458	92.209	84.523	68.223	45.908	29.201	30.491	51.932	80.786	99.589	111.13	115.96	117.09	107.43	83.193	66.177	86.79	126.06	163.04	182.25	195.42	194.76	193.58	197.74	208.96	224.75	209.29	173.36	135.99	114.79	101.45	97.17	97.728	97.634	82.521	72.371	74.2	86.355	108.38	129.38	132.73	129.47	122.85	120.31	119.89	122.08	118.77
trial41	121.46	122.03	122.5	121.18	120.66	116.81	113.02	104.5	100.75	101.04	106.08	109.4	109.49	109.49	111.46	110.47	104.46	95.558	89.647	89.163	92.392	97.41	97.462	97.143	96.917	93.305	90.393	92.939	97.317	98.123	95.729	94.004	88.892	85.8	89.861	102.85	109.35	116.49	120.31	120.84	117.96	114.01	108.32	100.9	95.739	92.173	95.145	97.038	101.27
trial42	24.9	23.238	22.365	19.966	18.95	19.549	23.184	28.214	35.244	40.262	44.386	47.363	47.012	36.656	28.561	25.234	29.472	32.218	28.143	24.529	9.9359	1.871	-10.16	-15.154	-19.387	-21.049	-21.602	-20.109	-16.653	-12.948	-13.433	-13.228	-19.736	-27.199	-30.697	-33.978	-34.599	-31.237	-24.816	-14.657	-7.0194	-4.8982	-4.0798	-0.66249	2.3702	5.6359	7.7367	8.8774	11.833
trial43	54.074	35.628	19.693	10.337	14.097	29.996	43.567	50.324	58.045	68.494	62.841	65.543	70.904	76.176	85.91	80.569	78.853	67.021	63.807	69.814	81.001	81.281	76.725	73.843	68.208	61.804	58.284	59.57	61.731	59.881	53.046	49.378	52.546	67.3	93.275	134.04	157.32	165.26	143.09	95.921	55.46	48.976	65.339	82.936	96.552	109.36	110.59	86.51	63.298
trial44	84.616	96.766	89.367	78.037	67.065	60.706	52.375	48.477	47.556	48.87	41.084	43.907	59.84	78.938	85.698	83.939	81.207	77.432	70.708	65.042	67.823	69.066	69.751	71.242	69.446	63.127	63.527	65.769	57.512	49.697	45.527	43.655	43.43	50.344	66.124	73.94	65.616	60.799	63.632	66.879	68.526	71.41	68.647	67.631	68.097	65.716	58.907	52.983	56.811
trial45	37.413	37.865	45.914	54.349	61.593	62.132	57.296	55.333	54.924	53.961	55.88	54.873	54.165	53.795	51.791	47.743	38.765	32.651	29.824	33.01	35.291	36.61	40.782	46.73	52.547	54.258	50.995	49.718	54.198	55.013	54.69	51.352	53.706	53.44	54.827	57.097	59.82	63.309	65.361	63.788	67.255	69.847	67.402	66.905	68.386	70.924	61.995	60.244	60.366
trial46	-5.0251	-11.167	-10.404	-8.6461	-5.4394	4.779	21.756	34.706	29.181	29.561	33.807	42.408	33.142	22.277	9.0217	2.2098	-1.8584	-0.88822	-5.1507	-6.5982	-0.49252	9.9317	23.224	37.727	50.844	63.399	68.623	65.282	62.208	53.665	42.066	31.805	25.154	16.203	9.4125	42.09	48.489	45.993	46.662	47.575	43.433	39.679	34.34	22.597	9.2	-2.1273	-6.7952	-8.3501	-3.5527
trial47	14.984	14.667	15.292	20.24	25.597	28.492	20.29	6.5775	-3.4973	-7.4908	-6.2055	-1.0212	4.8018	14.468	23.407	31.06	32.956	34.553	38.342	40.822	34.812	26.797	24.799	26.334	19.476	12.984	8.7783	8.7565	14.625	19.771	19.358	18.838	21.804	29.476	32.705	29.628	28.027	29.168	31.434	34.03	35.247	36.085	35.325	33.853	26.709	23.64	26.694	32.562	29.77
trial48	62.118	27.124	10.575	19.901	41.702	74.698	101.72	117.27	115.27	107.36	106.61	96.226	79.592	59.891	38.643	26.288	28.052	39.071	53.797	62.04	64.356	61.437	52.348	37.049	24.4	20.421	20.263	23.856	28.46	34.26	37.01	40.141	37.341	37.542	44.378	60.321	64.148	66.053	64.595	67.185	71.402	73.688	70.903	70.324	69.571	64.243	57.192	58.182	63.211
trial49	76.1	79.584	80.013	80.674	74.85	69.581	69.239	74.616	80.865	83.831	72.208	62.481	65.051	73.33	75.926	75.829	77.788	82.9	85.236	91.652	103.83	110.28	120.91	123.34	125.75	132.29	121.12	105.06	89.447	80.626	85.418	84.61	81.217	78.686	72.893	65.841	66.491	70.842	74.024	72.355	67.258	62.808	60.214	59.73	57.35	53.915	52.027	51.495	48.724
trial50	72.151	73.725	74.447	76.021	75.945	72.15	64.978	54.309	44.526	40.229	46.211	51.334	65.651	80.076	81.528	79.815	72.726	78.238	75.203	81.407	82.58	73.695	68.982	68.093	72.86	78.035	75.272	70.042	67.842	70.293	73.626	73.858	76.232	74.361	72.887	66.651	64.856	57.881	51.115	51.309	52.23	47.329	45.555	46.582	50.503	54.488	57.729	56.184	50.752
trial51	136.01	129.98	101.9	72.444	74.91	114.01	149.39	147.99	135.09	117.76	113	115.59	107.53	97.569	88.619	91.617	95.499	92.164	81.394	71.268	69.806	73.762	74.974	60.181	44.589	51.593	70.322	79.92	67.326	57.829	58.023	55.123	47.513	48.192	83.412	182.48	213.51	213.84	189.33	153.47	137.16	136.92	161.41	169.84	168.07	169.68	170.28	168.19	164.73
trial52	58.734	64.352	76.109	84.584	85.363	78.403	71.546	71.012	81.565	87.766	80.718	66.567	53.237	48.645	57.633	70.525	68.736	52.906	35.347	28.716	35.377	42.806	44.31	47.305	52.279	53.089	59.267	67.898	66.71	62.616	62.104	62.386	56.847	46.21	44.747	61.235	64.102	58.203	61.819	71.623	73.701	80.585	90.968	98.778	90.265	77.391	70.306	72.081	80.994
trial53	131.96	132.83	132.71	140.75	162.59	168.46	174.62	179.52	172.73	155.91	130.7	106.82	88.18	87.54	91.663	94.677	93.927	91.086	85.713	83.046	78.275	75.425	74.231	73.101	74.681	74.831	72.058	75.254	82.712	91.496	95.66	97.034	100.88	104.47	116.8	137.27	143.63	149.88	157.38	151.19	148.73	142.58	145.32	147.2	140.68	129.73	118.23	115.33	117.86
trial54	102.29	113.34	116.48	121.43	122.74	123.83	122.83	122.55	121.04	120.07	118.17	119.37	114.52	107.71	95.275	88.338	89.154	97.534	104.46	121.29	142.51	156.99	149.69	142.97	135.1	123.55	108.1	110.07	121.33	131.05	139.2	137.64	139.41	136.31	141.24	152.46	139.06	116.33	106.42	112.24	120.77	121.67	119.07	116.62	125.74	132.07	122.87	117.83	123.11
trial55	97.553	99.078	100.25	103.48	107.01	109.22	98.338	93.649	92.016	99.169	104.11	105.09	104.77	102.22	101.43	100.1	99.144	95.108	86.318	80.158	75.572	78.939	90.922	98.744	99.982	99.998	104.65	113.04	110.12	99.667	83.185	77.495	86.114	99.176	97.293	79.989	87.023	102.25	118.28	121.35	119.32	114.56	114.73	114.85	116.06	108.64	95.937	84.412	77.303
trial56	56.647	57.406	57.955	58.211	59.074	64.309	80.475	100.46	121.54	138.8	167.41	190.3	207.81	201.82	166.86	115.73	86.124	95.257	132.04	158.38	178.52	178.35	179.12	187.54	192.54	186.74	184.85	195.9	212.47	218.77	192.39	160.74	130.22	128.49	131.36	157.26	166	155.13	134.46	109.5	114.83	124.18	144.39	152.15	156.23	156.34	165.16	172.54	186.36
trial57	110.21	105.38	100.26	106.22	115.71	110.17	103.36	99.587	103.86	96.477	83.658	75.996	79.698	86.49	89.615	89.834	76.011	62.058	54.755	55.21	60.327	61.425	61.55	64.401	65.766	67.193	65.487	65.871	67.402	68.928	67.846	57.736	50.993	56.363	73.064	82.964	86.627	86.488	85.933	88.028	80.173	64.636	45.733	34.956	34.691	32.882	30.237	32.663	36.366
trial58	124.93	126.82	127.32	126.32	120.65	115.43	108.56	104.71	106.46	110.92	113.87	111.73	110.85	113.79	117.18	114.85	107.99	107.31	112.99	113.58	120	126.15	125.94	103.34	75.161	62.059	68.663	83.636	90.699	83.832	67.725	69.716	106.04	142.6	174.04	203.55	212.77	172.86	133.45	105.23	108.07	139.07	157.6	154.17	148.9	153.04	164.72	163.77	160.95
trial59	38.367	29.529	21.263	22.762	27.813	32.998	37.02	39.946	40.373	40.046	45.577	53.807	56.945	58.425	58.897	58.172	57.797	54.941	51.56	48.634	48.65	43.339	39.87	36.722	35.462	32.569	41.362	49.436	56.813	67.298	80.174	87.107	87.659	85.047	90.766	103.51	94.135	75.951	55.101	58.894	63.227	82.487	91.495	89.609	75.077	51.356	37.762	37.943	39.644
trial60	78.473	81.879	81.992	81.887	81.459	84.377	87.798	89.974	88.948	89.514	88.725	82.873	77.247	75.237	80.294	86.945	91.859	90.137	85.117	87.589	98.717	103.83	104.85	104.71	101.58	95.729	92.067	93.466	99.154	103.12	106.21	108.58	105.14	100.86	92.712	87.094	84.476	89.058	88.983	85.006	80.67	75.279	76.181	80.593	83.024	78.55	79.288	81.374	84.833
trial61	112.73	114.77	122.34	125.65	127.96	130.42	134.11	131.72	129.25	122.7	116.06	114.77	116.53	121.19	123.46	121.69	109.57	107.74	109.89	118.29	119.56	120.2	114.25	109.94	107.09	104.18	100.81	96.781	98.609	101.96	108.17	113.01	110.5	104.94	101.76	100.91	97.135	94.561	91.995	85.842	88.246	95.311	98.987	96.539	95.005	91.046	93.015	93.967	92.176
trial62	76.439	65.973	60.146	62.001	64.701	66.934	72.912	75.231	77.933	77.471	73.445	67.97	66.621	71.771	73.59	70.65	68.651	69.818	69.996	69.663	68.855	65.938	65.851	70.31	80.247	88.703	90.739	91.461	91.726	93.077	95.554	98.417	100.63	94.659	85.729	79.975	78.243	77.238	78.633	85.214	96.423	103.99	107.48	109.8	107.48	102.95	98.023	94.461	91.669
trial63	152.86	145.44	125.79	105.09	99.104	107.19	113.14	121.17	120.29	110.63	92.404	74.49	73.347	85.232	96.144	94.495	84.827	80.499	78.599	79.207	81.377	104.94	134.86	161.6	173.63	164.98	154.63	148.04	158.71	174.29	186.18	189.2	187.17	190.44	187.37	182.11	176.2	164.18	170.96	193.22	233.85	276.08	265.81	227.81	199.37	182.5	192.1	203.65	231.52
trial64	266.23	264.98	261.79	256.2	230.51	203.12	174.46	174.28	178.78	181.67	176.5	165.3	172.63	197.42	223.89	238.45	235.6	229.47	225.94	224.12	226.94	227.19	225.26	218.29	210.77	206.06	207.29	204.92	205.89	208.52	212.26	217.11	211.32	188.57	181.23	203.95	177.08	136.64	104.18	103.52	121.19	155.65	187.94	205.44	212.37	222.36	230.35	235.49	230.05
trial65	183.16	197.47	215.33	209.35	193.88	181.2	176.73	186.53	187.07	203.76	208.89	192.14	155.24	121.67	107.01	102.6	111.69	149.57	180.24	199.51	186.58	172.6	176.73	161.7	157.88	168.12	187.68	182.6	171.49	158.97	147.34	150.72	155.91	160.12	168.51	178.46	169.28	161.43	153.12	143.11	134.96	128.72	124.61	123.38	135.81	156.24	166.67	152.46	141.36
trial66	182.91	177.79	178.94	185.39	185.31	167.02	154.32	152.05	159.65	158.46	149.33	138.84	125.16	116.35	122.44	129.38	147.5	169.36	180.37	181.66	179.76	183.01	187.46	193.99	192.82	196.7	204.37	210.57	211.35	195.61	179.94	182.86	194.35	203.59	213.92	221.05	247.28	249.13	250.58	239.33	224.52	214.8	215.17	225.31	241.38	253.13	256.42	251.13	255.77
trial67	111.66	161.12	194.21	199.11	183.73	159.25	115.36	70.39	36.687	32.532	38.476	50.016	70.752	100.57	117.52	113.92	100.6	90.505	122.01	133.71	135.91	108.69	104.69	121.59	143.97	160.86	163.76	162.13	160.42	146.37	134.5	122.94	128.63	136.82	154.35	197.58	199.22	180.53	166.77	139.13	130.9	123.88	125.98	152.65	166.73	158.1	134.47	126.31	137.83
trial68	392.29	413.63	423.01	363	325.93	311.63	313.97	310.77	311.71	309.02	297.64	258.53	213.69	192.53	174.04	171.38	191.64	206.58	220.54	211.78	224.6	254.83	236.45	219.06	205.91	183.03	183.86	172.52	177.23	169.08	162.94	146.62	124.53	128.26	159.63	209.78	212.87	213.16	218.45	228.3	239.82	249.84	243.9	224.67	209.53	204.97	200.17	214.27	186.86
trial69	142.29	148.55	142.72	133.93	120.34	94.677	79.84	77.867	81.349	82.144	89.29	89.388	76.145	63.322	67.756	88.417	108.67	110.43	95.057	76.212	59.574	56.206	62.526	69.355	65.813	59.148	56.266	56.555	58.7	57.262	73.527	88.136	92.544	82.359	75.774	73.019	75.063	78.473	74.711	66.12	60.813	65.188	70.084	74.539	69.926	61.379	59.292	69.266	80.618
trial70	109.81	92.514	88.248	88.407	99.608	109.32	115.66	116.92	119.02	115.79	111.04	105.23	96.639	84.194	87.931	112.66	132.62	130.13	100.71	81.988	96.556	124.68	132.93	124.17	113	97.188	85.504	85.111	85.39	79.985	66.67	58.302	67.729	74.081	66.721	50.665	56.976	70.803	75.394	61.322	42.385	34.522	41.745	74.344	107.16	117.27	107.95	89.397	93.859
trial71	137.31	172.39	205.96	202.11	161.62	111.09	77.517	64.401	54.951	49.362	49.392	52.111	55.063	77.042	91.906	119.36	147.54	177.28	195.64	175.02	137.86	122.51	126.51	141.21	127.28	107.62	91.192	85.105	86.492	85.882	85.541	81.123	84.387	87.894	86.487	85.187	90.881	90.981	83.758	67.091	65.951	81.201	90.343	90.872	84.936	86.459	94.848	106.53	112.75
trial72	143.1	129.48	113.7	97.421	97.615	95.334	88.104	86.416	89.64	109.13	127.91	141.45	149.02	151.15	147.81	135.36	128.7	145.79	177.83	199.58	192.36	174.26	140.72	129.98	127.86	131.12	126.15	170.33	225.07	274.9	282.46	275.17	266.09	264.12	254.76	233.04	212.73	229.34	256.17	278.86	271.84	262.41	258.68	240.02	241.67	227.41	232.03	211.44	161.54
trial73	87.046	85.577	92.922	104.22	94.82	94.361	94.861	106.34	109.68	110.25	114.14	115.8	117.26	119.4	125.46	140.85	152.2	164.65	155.69	133.71	109.98	93.717	89.118	76.81	72.423	65.755	74.22	74.451	69.858	71.079	52.497	22.55	-1.3393	-2.5314	4.5627	23.614	51.196	74.062	93.215	109.39	118.83	113.9	114.61	116.16	117.46	99.151	87.24	86.752	73.139
trial74	127.18	127.95	157.23	171.27	200.41	210.95	192.13	191.04	189.55	203.08	186.41	146.4	120.9	122.85	142.65	135.46	118.47	102.7	83.568	71.912	65.334	60.736	53.197	54.948	63.007	60.208	57.168	58.98	63.677	66.779	64.351	64.439	71.091	84.572	77.536	49.743	55.122	73.188	80.927	90.293	99.808	96.9	84.494	81.868	76.188	69.16	71.433	87.313	98.819
trial75	151.86	150.88	145.56	144.87	153.12	162.95	164.92	172.82	189.07	204.86	209.35	198.2	185.87	187.25	192.13	188.12	181.14	180.57	167.46	146.26	100.59	62.977	100.82	150.22	176.28	172.79	165.36	165.08	164.35	156.69	143.19	136.97	133.16	140.58	131.97	110.86	104.14	115.47	115.08	105.83	86.403	76.01	79.582	76.497	71.037	61.128	62.124	51.455	33.558
trial77	77.529	76.576	74.414	75.83	82.631	86.298	86.764	85.531	79.026	74.418	61.899	47.327	44.261	51.623	50.792	40.924	33.098	34.498	34.935	36.577	46.528	61.791	72.558	69.998	64.964	57.062	61.002	68.911	77.344	78.596	67.611	55.728	48.246	41.102	31.979	30.867	48.526	70.142	77.607	67.781	68.328	69.028	77.753	67.985	49.322	37.939	36.705	18.33	-8.4816
trial78	52.883	54.09	64.202	105.24	144.64	166.53	139.39	132.98	154.49	185.31	201.93	204.39	201.21	191.4	168.5	139.76	109.02	83.186	80.374	93.824	99.431	104.61	95.778	83.093	77.891	83.365	100.23	99.887	78.682	56.557	54.81	75.103	87.536	81.083	62.236	28.837	27.832	42.214	54.64	59.905	62.253	55.068	55.488	62.786	70.958	65.917	62.534	62.546	64.714
trial79	105.82	113.9	108.74	119.66	120.84	122.59	101.75	73.364	63.245	75.385	84.595	75.348	68.157	73.509	87.058	107.4	116.32	108.67	74.779	34.06	25.097	24.569	31.157	36.559	63.035	101.35	112.49	105.44	77.022	69.728	77.16	91.713	101.25	95.169	70.87	44.936	38.76	42.731	39.466	33.212	30.407	36.31	45.12	52.085	41.512	32.384	36.415	55.473	68.135
trial80	74.717	59.875	53.603	53.474	51.275	43.708	38.542	37.085	47.087	54.336	50.6	41.179	40.754	45.597	49.717	54.783	58.239	56.582	52.529	44.785	37.652	30.392	39.213	58.543	79.766	85.927	82.468	75.004	62.692	58.536	61.585	65.468	65.597	55.105	43.841	55.9	76.805	87.296	91.821	93.694	102.92	109.32	112.45	92.884	86.201	100.52	132.67	147.77	145.1
trial81	-39.832	-36.725	-24.754	-9.608	-1.4847	1.3858	0.41578	2.7531	6.402	9.0273	-0.054397	-1.3479	-2.7515	3.2472	11.872	15.23	18.56	21.536	30.157	20.233	12.532	0.12373	-8.3354	-18.365	-21.651	-18.218	-13.008	-4.1763	20.499	36.036	39.562	38.008	48.802	56.473	54.312	41.392	37.641	30.044	26.491	15.948	4.7681	-15.16	-35.469	-49.815	-61.868	-70.175	-73.647	-72.931	-60.566
trial82	-12.21	-16.286	-25.506	-37.17	-46.079	-41.126	-30.817	-25.678	-25.611	-24.997	-24.555	-19.002	-10.968	-3.294	-3.2248	-6.9253	-9.2447	-11.977	-13.346	-13.245	-14.448	-14.809	-16.417	-16.939	-16.467	-16.843	-17.826	-19.284	-28.048	-31.144	-29.379	-27.819	-30.576	-30.81	-25.824	-6.2207	1.6664	2.6662	2.7221	-0.044584	-3.3206	-5.7812	-4.2663	-1.6741	0.017179	1.111	2.7678	4.0921	7.7752
trial83	38.203	41.718	51.96	64.721	75.56	76.15	74.374	77.629	85.342	92.812	90.881	87.934	88.238	93.291	96.045	89.932	65.956	37.972	20.51	25.01	37.799	49.29	57.782	68.858	65.203	66.767	70.581	81.309	91.732	102.46	122.58	111.31	114.78	102.82	99.901	96.35	97.494	101.79	103.1	98.682	93.887	94.176	95.087	90.231	75.875	61.39	53.824	53.173	54.924
trial84	71.128	76.066	79.159	82.059	84.4	73.984	76.882	86.733	103.27	106.1	108.88	110.39	103.07	97.704	89.858	82.4	70.207	63.382	63.681	55.155	46.652	40.792	37.824	39.402	40.576	41.883	40.301	35.727	33.128	29.628	19.994	18.762	21.366	16.439	19.176	25.277	24.043	24.961	27.39	22.961	19.331	14.79	17.857	18.059	16.81	18.285	22.132	24.246	29.128
trial85	117.46	107.03	97.681	86.465	83.002	91.433	101.39	93.639	89.942	85.008	95.929	91.919	92.508	97.777	97.755	98.417	100.04	102.7	98.89	95.634	95.449	99.886	108.4	111.18	109.97	105.27	103.02	102.95	106.5	105.79	101.2	100.87	85.017	81.856	75.606	66.854	64.04	65.554	63.488	68.308	76.046	86.204	85.753	84.928	74.413	63.744	55.51	57.091	48.444
trial86	15.834	16.728	19.302	20.548	19.453	17.804	17.072	14.841	12.804	17.801	26.959	34.332	36.646	35.944	36.403	39.799	37.403	32.405	30.079	34.674	37.883	39.84	33.159	26.98	31.421	41.866	48.655	46.169	47.08	45.917	49.501	47.63	45.834	41.716	50.479	66.311	70.344	63.863	52.893	44.438	43.238	47.482	49.972	46.267	38.024	31.105	25	24.372	28.105
trial87	39.392	40.896	43.225	41.082	39.664	37.983	38.62	39.38	37.92	36.067	36.219	38.405	42.969	47.7	51.061	52.909	49.556	42.523	37.599	41.034	46.58	50.238	54.987	56.992	56.874	56.235	57.644	60.946	61.439	57.729	54.99	52.918	53.648	54.662	56.264	60.586	63.712	65.599	68.876	76.692	74.998	75.768	72.776	76.756	72.351	75.56	78.754	77.878	75.836
trial88	30.902	30.203	30.689	30.664	31.055	31.316	32.883	36.552	43.051	48.518	49.366	49.715	52.907	54.549	50.78	51.005	53.515	59.899	57.006	57.241	56.376	51.491	49.156	44.74	40.591	39.135	43.466	46.618	47.863	48.511	49.255	53.455	55.54	55.906	58.434	59.958	62.064	69.018	71.413	70.558	69.729	68.313	67.848	64.283	56.842	51.092	51.321	52.318	54.985
trial89	-20.218	-23.886	-21.408	-19.408	-17.886	-15.765	-11.058	-8.381	-8.321	-7.7494	-9.614	-12.042	-13.898	-14.533	-15.924	-14.702	-12.72	-11.388	-9.8179	-8.7562	-6.8107	-4.4572	-2.3888	-6.7267	-7.532	-3.4939	2.4738	-1.2053	-2.1988	-1.726	2.3901	3.6417	5.7212	6.3384	0.93186	-1.6982	0.86872	-1.7071	-2.0972	2.4234	8.398	13.803	16.787	18.108	16.265	14.321	7.1145	4.9376	6.9166
trial91	11.886	3.4122	-0.87467	-3.0472	-3.0343	-0.70191	5.3438	15.498	16.418	12.069	0.22529	-6.8985	-12.012	-13.383	-14.337	-13.82	-11.269	-7.7099	-1.3115	9.2522	21.499	23.12	18.067	19.09	24.383	25.74	21.191	20.324	22.468	24.197	26.139	18.528	13.159	22.291	66.05	128.33	148.97	141.63	127.69	108.6	84.955	64.95	55.433	53.742	48.175	42.415	35.244	35.318	38.75
trial92	9.9139	2.1642	1.4997	7.6125	18.653	29.508	34.004	35.427	35.663	31.305	29.15	25.153	22.013	17.617	17.15	19.532	20.258	20.437	20.402	19.163	17.406	11.623	7.8474	6.9255	12.478	10.885	8.9719	9.3338	9.976	12.873	13.051	12.752	12.097	13.12	11.003	6.4425	8.9703	15.237	20.121	19.849	19.934	18.451	16.212	13.587	7.7052	6.6646	11.497	19.386	26.702
trial93	-30.99	-16.952	-11.696	-10.016	-7.9629	1.0226	7.8436	8.5836	-4.2224	-25.023	-48.948	-49.252	-35.337	-29.033	-27.657	-31.694	-38.669	-44.591	-36.624	-18.626	0.50999	10.818	10.654	-10.902	-24.304	-27.16	-19.429	-17.25	-15.074	-9.6203	-7.7366	-9.1105	-13.95	-18.819	-24.052	-29.015	-25.22	-28.734	-35.549	-34.619	-19.848	-17.031	-16.314	-24.853	-35.135	-43.333	-45.543	-44.949	-48.358
trial94	-78.694	-75.128	-67.697	-63.159	-58.684	-53.21	-48.831	-45.096	-43.21	-38.369	-33.743	-23.86	-15.603	-12.702	-19.071	-29.866	-34.691	-32.85	-32.766	-36.575	-37.762	-37.983	-36.58	-34.47	-33.887	-37.78	-46.338	-54.104	-57.086	-59.106	-59.427	-59.587	-57.88	-53.123	-46.222	-37.057	-33.979	-41.397	-32.041	-8.1819	2.6694	-9.4737	-15.91	-9.4192	14.71	26.196	19.872	14.895	20.192
trial95	246.06	189.24	126.48	113.87	100.93	73.158	43.415	59.692	84.912	100.6	81.868	66.884	63.393	65.788	66.825	58.222	48.256	44.09	41.486	42.389	54.218	63.986	60.743	51.435	39.757	39.167	44.337	49.621	47.638	28.801	7.4926	-3.5121	2.5846	8.9015	29.193	80.149	100.48	101.91	101.83	107.01	114.85	123.72	128.05	144.78	166.06	189.93	200.66	168.4	114.05
trial96	72.196	67.638	68.513	64.2	71.907	84.137	112.96	125.49	134.14	148.86	141.9	119.42	84.554	62.835	70.627	83.518	76.382	65.803	70.234	93.591	109.94	102.73	87.428	68.821	67.488	67.137	67.045	66.948	66.139	64.034	52.033	40.059	38.123	52.869	83.921	97.832	103.19	101.24	104.98	95.951	85.673	95.817	103.51	97.599	91.709	88.45	99.862	104.65	92.443
trial98	51.047	39.242	61.869	96.898	118.83	121.97	106.82	129.5	166.67	161.87	139.98	126.59	133.78	134.44	106.76	84.317	85.013	112.06	125.57	103.18	69.755	73.64	107.08	131.37	91.891	44.46	45.965	72.876	76.922	44.479	28.945	36.53	51.019	57.095	58.105	58.472	61.21	59.47	41.286	19.77	9.6459	19.099	15.992	7.6935	11.272	29.717	72.176	112.78	132.6
trial99	87.693	100.58	119.44	107.25	77.408	40.36	28.802	31.502	40.229	51.92	59.081	67.586	65.318	58.534	53.254	53.376	55.437	55.447	52.338	50.245	50.377	55.183	58.82	59.608	52.227	51.644	58.515	67.227	66.442	59.502	50.622	50.125	56.902	65.128	70.525	67.961	64.687	67.437	72.189	80.748	99.068	108.89	113.12	112.77	118.65	124.32	125.31	107.19	103.34
[truncated: 23 more columns]
