# Supplementary material for: Infrared-sensing snakes select ambush orientation based on thermal backgrounds
Source: Sci Rep. 2019 Mar 8;9:3950. doi: 10.1038/s41598-019-40466-0 (PMC6408448; doi:10.1038/s41598-019-40466-0)
Supplement: Supplementary file 4 — Dataset 2 [file 41598_2019_40466_MOESM4_ESM.csv]

trialID	snakeID	SVL	time.since.sunset
7	snake7	45.9	287
8	snake8	25.1	75
9	snake9	37.7	118
100	snake33	39.8	105
101	snake62	38	123
102	snake62	38	145
103	snake32	28.5	73
104	snake42	36.5	94
105	snake20	28	145
106	snake15	35.2	181
107	snake54	33.5	82
108	snake51	39.4	118
109	snake58	27.8	149
10	snake10	33	283
110	snake64	33	169
111	snake52	34	35
112	snake5	41.5	97
113	snake57	35.2	164
114	snake65	43.5	135
115	snake2	31.5	194
116	snake9	37.7	55
117	snake62	38	119
118	snake33	39.8	115
11	snake12	34.5	271
120	snake72	41.3	82
121	snake20	28	120
122	snake20	28	144
123	snake71	36.1	181
124	snake70	35.5	201
125	snake81	37.6	68
126	snake81	37.6	69
127	snake80	27.6	117
128	snake79	41.8	139
129	snake84	35.7	215
12	snake11	24.5	300
130	snake11	24.5	93
131	snake11	24.5	113
132	snake79	41.8	153
133	snake73	41	191
14	snake14	58.5	322
15	snake17	32.8	175
16	snake16	35.8	346
17	snake15	35.2	376
18	snake21	34.5	126
19	snake20	28	163
20	snake18	26.5	291
21	snake19	50.5	365
22	snake2	31.5	119
23	snake1	33.5	310
24	snake26	25.4	137
25	snake24	35.2	165
26	snake23	35	326
27	snake25	30.1	365
28	snake27	30	97
29	snake10	33	126
30	snake15	35.2	166
31	snake16	35.8	285
32	snake30	41.7	96
33	snake29	32.6	178
34	snake4	32.9	281
35	snake28	38.7	299
36	snake32	28.5	103
37	snake10	33	155
38	snake31	31	335
39	snake34	36.3	83
40	snake9	37.7	116
41	snake33	39.8	198
42	snake38	20.3	47
43	snake37	34.5	86
44	snake36	34.3	108
45	snake35	42.3	135
46	snake4	32.9	30
47	snake41	35.3	94
48	snake40	34	131
49	snake39	42.5	152
50	snake39	42.5	167
51	snake15	35.2	95
52	snake27	30	144
53	snake16	35.8	318
54	snake42	36.5	330
55	snake2	31.5	358
56	snake10	33	103
57	snake44	28	171
58	snake43	41.5	352
59	snake32	28.5	110
60	snake45	30.8	280
61	snake46	35.1	338
62	snake47	24.3	361
63	snake49	33	138
64	snake15	35.2	235
65	snake9	37.7	282
66	snake39	42.5	330
67	snake50	36	15
68	snake18	26.5	66
69	snake52	34	151
70	snake51	39.4	179
71	snake53	38.4	202
72	snake42	36.5	230
73	snake56	21.5	81
74	snake55	33	131
75	snake54	33.5	168
77	snake50	36	66
78	snake9	37.7	101
79	snake57	35.2	171
80	snake27	30	138
81	snake23	35	90
82	snake46	35.1	107
83	snake32	28.5	171
84	snake58	27.8	200
85	snake4	32.9	97
86	snake41	35.3	137
87	snake9	37.7	190
88	snake52	34	312
89	snake59	35.5	89
91	snake40	34	166
92	snake50	36	186
93	snake9	37.7	71
94	snake58	27.8	60
95	snake13	29	80
96	snake21	34.5	134
98	snake9	37.7	62
99	snake63	47.5	80
